# Supplementary material for: DDT Resistance in Anopheles pharoensis from Northern Cameroon Associated with High Cuticular Hydrocarbon Production
Source: Genes (Basel). 2022 Sep 25;13(10):1723. doi: 10.3390/genes13101723 (PMC9601446; doi:10.3390/genes13101723)
Supplement: Supplementary file 1 [file genes-13-01723-s001.zip]

Archive with 1 entries (1 files):
- genes-1891184-supplementary.pdf
